# Supplementary material for: Is the Most Commonly Used Strategy for the First 1,500 m of a 2,000 m Rowing Ergometer Race the Most Appropriate?
Source: Front Physiol. 2022 Mar 8;13:827875. doi: 10.3389/fphys.2022.827875 (PMC8958042; doi:10.3389/fphys.2022.827875)
Supplement: Supplementary file 2 [file Data_Sheet_1.XLSX]

## Sheet: Lab
Series	degr and prog		prog and stab		degr and stab
Parameter	p-value	effect size	p-value	effect size	p-value	effect size
P(500)	0.0005	-1	0.0002	0.953	0.0005	-0.974
P(1000)	0.021	0.371	1	0.0295	0.11	0.384
P(1500)	0.0005	1	0.0002	-0.927	0.0005	0.936
variation_P	0.001	1	0.001	-1	0.001	1
Ppeak(0)	0.47	-0.0013	0.839	0.018	0.97	-0.038
Ppeak(250)	0.38	0.013	0.946	0.053	0.47	0.0897
Ppeak(500)	0.009	0.1666	0.146	-0.089	0.339	0.103
Ppeak(750)	0.009	0.192	0.839	-0.065	0.077	0.1666
Ppeak(1000)	0.0005	0.321	0.0034	-0.124	0.007	0.218
Ppeak(1250)	0.007	0.218	0.146	-0.065	0.043	0.179
Ppeak(1500)	0.85	0.026	0.487	0.101	0.47	0.115
tau	0.003	0.384	0.735	-0.041	0.052	0.295
VO2SS(500)	0.424	0.051	0.266	0.103	0.123	0.1666
VO2SS(1000)	0.009	0.321	1	-0.013	0.024	0.25
VO2SSS(1500)	0.034	0.25	0.677	0.064	0.042	0.194
E_oxi(500)	0.233	0.218	0.677	-0.026	0.123	0.181
E_oxi(1000)	0.151	0.154	0.47	0.013	0.206	0.208
E_oxi(1500)	0.339	0.179	0.677	0.064	0.413	0.181
HRSS(500)	0.193	-0.053	0.25	0.293	0.945	0.352
HRSS(1000)	0.846	0.28	0.945	0.293	0.313	0.593
HRSS(1500)	0.006	0.485	0.742	0.232	0.008	0.685
La_b(0)	0.457	0.237	0.839	0.041	0.204	0.333
La_b(500)	0.0005	-0.513	0.164	0.053	0.151	-0.371
La_b(1000)	5e-05	-0.782	0.027	0.355	0.007	-0.41
La_b(1500)	0.622	-0.064	0.588	-0.059	0.465	-0.122
AUC_La	0.0005	-0.526	0.127	0.195	0.007	-0.308
E_non-oxi(500)	0.0015	-0.462	0.497	0.089	0.027	-0.423
E_non-oxi(1000)	0.0005	-0.487	0.08	0.302	0.266	-0.269
E_non-oxi(1500)	0.005	0.525	0.002	-0.302	0.176	0.154
SpO2(0)	1	0.071	0.5	0.058	1	0.146
SpO2(500)	1	0	1	-0.09	1	-0.09
SpO2(1000)	0.502	-0.109	0.828	0.013	0.656	-0.111
SpO2(1500)	0.766	-0.019	0.688	0.199	0.656	0.174
Efficiency	0.339	-0.1667	1	-0.013	0.634	-0.167
RPE(500)	0.008	-0.314	0.063	0.25	0.563	-0.104
RPE(1000)	0.223	-0.186	0.0039	0.365	0.25	0.174
RPE(1500)	0.516	0.128	0.656	0.032	0.73	0.125
AUC_RPE	0.001	-0.321	0.0269	0.41	0.0465	0.111
grading	0.036	0.66	0.96	-0.095	0.023	0.692
